# Supplementary material for: Two new species of Geejayessia (Hypocreales) from Asia as evidenced by morphology and multi-gene analyses
Source: MycoKeys. 2018 Nov 6;(42):7–19. doi: 10.3897/mycokeys.42.27664 (PMC6234223; doi:10.3897/mycokeys.42.27664)
Supplement: XML Treatment for Geejayessia clavata [file mycokeys.42.27664-treatment1.xml]

<!DOCTYPE tp:taxon-treatment
  PUBLIC "-//TaxonX//DTD Taxonomic Treatment Publishing DTD v0 20100105//EN" "tax-treatment-NSO.dtd">
<tp:taxon-treatment xmlns:tp="http://www.plazi.org/taxpub"><tp:treatment-meta><kwd-group><label>Taxon classification</label><kwd><named-content xmlns:xlink="http://www.w3.org/1999/xlink" content-type="kingdom">Fungi</named-content></kwd><kwd><named-content xmlns:xlink="http://www.w3.org/1999/xlink" content-type="order">Hypocreales</named-content></kwd><kwd><named-content xmlns:xlink="http://www.w3.org/1999/xlink" content-type="family">Nectriaceae</named-content></kwd></kwd-group><mixed-citation publication-type="journal"><person-group><name><surname>Zeng</surname><given-names>Zhao-Qing</given-names></name><name><surname>Zhuang</surname><given-names>Wen-Ying</given-names></name></person-group><article-title>Two new species of <italic><tp:taxon-name><tp:taxon-name-part taxon-name-part-type="genus" reg="Geejayessia">Geejayessia</tp:taxon-name-part></tp:taxon-name></italic> (<tp:taxon-name><tp:taxon-name-part taxon-name-part-type="order">Hypocreales</tp:taxon-name-part></tp:taxon-name>) from Asia as evidenced by morphology and multi-gene analyses</article-title><source>MycoKeys</source><day>6</day><month>11</month><year>2018</year><volume>2018</volume><issue>42</issue><fpage>7</fpage><lpage>19</lpage><pub-id pub-id-type="doi">10.3897/mycokeys.42.27664</pub-id></mixed-citation></tp:treatment-meta><tp:nomenclature><tp:taxon-name>
              <tp:taxon-name-part taxon-name-part-type="genus" reg="Geejayessia">Geejayessia</tp:taxon-name-part>
              <tp:taxon-name-part taxon-name-part-type="species" reg="clavata">clavata</tp:taxon-name-part>
            </tp:taxon-name><tp:taxon-authority>Z.Q. Zeng &amp; W.Y. Zhuang</tp:taxon-authority><tp:taxon-status xmlns:xlink="http://www.w3.org/1999/xlink" xlink:type="simple">sp. nov.</tp:taxon-status><xref ref-type="fig" rid="F2">Figures 2</xref><xref ref-type="fig" rid="F3">, 3</xref></tp:nomenclature><tp:treatment-sec sec-type="Holotype" id="SECID0EX1AE"><title>Holotype.</title><p>CHINA, Henan Province, Longyuwan, <named-content xmlns:xlink="http://www.w3.org/1999/xlink" content-type="dwc:verbatimCoordinates" xlink:type="simple"><named-content content-type="geo-json" specific-use="{&#34;type&#34;:&#34;Point&#34;,&#34;coordinates&#34;:[111.773889,33.679167]}" id="NCID0EA2AE" xlink:type="simple">33°40'45"N, 111°46'26"E</named-content></named-content>, alt. 1500 m, on bark of <italic><tp:taxon-name><tp:taxon-name-part taxon-name-part-type="genus" reg="Buxus">Buxus</tp:taxon-name-part></tp:taxon-name></italic> sp., 17 September 2013, H.D. Zheng, Z.Q. Zeng &amp; Z.X. Zhu 8728 (holotype: <abbrev xmlns:xlink="http://www.w3.org/1999/xlink" xlink:title="Herbarium Mycologicum Academiae Sinicae" id="ABBRID0EM2AE" xlink:type="simple">HMAS</abbrev> 275654), dried ex-type culture <abbrev xmlns:xlink="http://www.w3.org/1999/xlink" xlink:title="Herbarium Mycologicum Academiae Sinicae" id="ABBRID0EQ2AE" xlink:type="simple">HMAS</abbrev> 248725.</p></tp:treatment-sec><tp:treatment-sec sec-type="etymology" id="SECID0EU2AE"><title>Etymology.</title><p>The specific epithet refers to the clavate microconidia.</p></tp:treatment-sec><tp:treatment-sec sec-type="description" id="SECID0EZ2AE"><title>Description.</title><p>Mycelium not visible around ascomata or on host. Ascomata perithecial, crowded in group of 5 to 40, on basal stroma, oval, subglobose to globose, smooth, bright red when fresh, red brownish to dark red when dry, with a darker red ostiolar region, turning purple red in <abbrev xmlns:xlink="http://www.w3.org/1999/xlink" xlink:title="potassium hydroxide" id="ABBRID0E62AE" xlink:type="simple">KOH</abbrev> and orange yellow in <abbrev xmlns:xlink="http://www.w3.org/1999/xlink" xlink:title="lactic acid" id="ABBRID0ED3AE" xlink:type="simple">LA</abbrev>, 128–175 × 206–255 μm (n = 17). Perithecial wall consisting of a single layer, 15–25 μm thick, cells forming textura prismatica, 2–12 × 2–6 μm, walls 1–1.2 μm thick. Asci cylindrical, with a rounded apex, (4–7-)8-spored, 55–75 × 5–9 μm. Ascospores ellipsoidal to broadly ellipsoidal, equally 2-celled, slightly constricted at septum, smooth or finely verruculose, hyaline or pale brown, obliquely uniseriate in ascus often with ends overlapping, 7.5–12 × 4.5–5.5 μm.</p></tp:treatment-sec><tp:treatment-sec sec-type="description" id="SECID0EH3AE"><title>Culture characteristics.</title><p>Colony on PDA 48 mm diam. after 7 d at 25 °C, surface cottony, aerial mycelium white, producing vinaceous pigment in medium. Colony on <abbrev xmlns:xlink="http://www.w3.org/1999/xlink" xlink:title="synthetic nutrient-poor agar" id="ABBRID0EN3AE" xlink:type="simple">SNA</abbrev> 30 mm diam. after 7 d at 25 °C, surface slightly floccose, with sparse whitish aerial mycelium. Colony on <abbrev xmlns:xlink="http://www.w3.org/1999/xlink" xlink:title="cornmeal dextrose agar" id="ABBRID0ER3AE" xlink:type="simple">CMD</abbrev> 56 mm diam. after 7 d at 25 °C, surface floccose, with sparse whitish aerial mycelium, producing vinaceous pigment in medium. Conidiophores with short simple branches. Conidiogenous cells monophialidic, cylindrical, tapering toward the tip, 12–63 × 1.5–3.5 μm. Conidia clavate, not in chains, hyaline, aseptate, 4–7 × 0.8–2 μm (n = 60). Macroconidia and chlamydospores not observed.</p><p><bold>Notes.</bold> Attempts were made to obtain macroconidia of the fungus in culture, but failed. Although the falcate macroconidia are lacking, the major phenotypic features of the fungus, such as occurrence on bark of <italic><tp:taxon-name><tp:taxon-name-part taxon-name-part-type="genus" reg="Buxus">Buxus</tp:taxon-name-part></tp:taxon-name></italic> sp., perithecia broadly ampulliform with a short neck, asci cylindrical with a rounded apex, ellipsoidal ascospores uniseptate and conidiophores monophialidic, fit well with the generic concept of <italic><tp:taxon-name><tp:taxon-name-part taxon-name-part-type="genus" reg="Geejayessia">Geejayessia</tp:taxon-name-part></tp:taxon-name></italic>. The molecular data confirm the taxonomic placement and indicate its close relationship with <italic><tp:taxon-name><tp:taxon-name-part taxon-name-part-type="genus" reg="Geejayessia">G.</tp:taxon-name-part><tp:taxon-name-part taxon-name-part-type="species" reg="atrofusca">atrofusca</tp:taxon-name-part></tp:taxon-name></italic> (Figure <xref ref-type="fig" rid="F1">1</xref>, <abbrev xmlns:xlink="http://www.w3.org/1999/xlink" xlink:title="Bayesian inference posterior probability" id="ABBRID0EW4AE" xlink:type="simple">BIPP</abbrev>/<abbrev xmlns:xlink="http://www.w3.org/1999/xlink" xlink:title="maximum parsimony bootstrap proportion" id="ABBRID0E14AE" xlink:type="simple">MPBP</abbrev> = 100%/89%). <italic><tp:taxon-name><tp:taxon-name-part taxon-name-part-type="genus" reg="Geejayessia">Geejayessia</tp:taxon-name-part><tp:taxon-name-part taxon-name-part-type="species" reg="atrofusca">atrofusca</tp:taxon-name-part></tp:taxon-name></italic> differs significantly in dark brown to black ascomata that do not change colour in <abbrev xmlns:xlink="http://www.w3.org/1999/xlink" xlink:title="potassium hydroxide" id="ABBRID0EJ5AE" xlink:type="simple">KOH</abbrev> or <abbrev xmlns:xlink="http://www.w3.org/1999/xlink" xlink:title="lactic acid" id="ABBRID0EN5AE" xlink:type="simple">LA</abbrev>, wider asci [(7.5-)9.8-13.3(-15) μm wide] and longer ascospores [(10-)11.2-14.2(-17.0) μm long]. Its microconidia are oblong to slightly curved and falcate but not clavate and are longer and wider (<xref ref-type="bibr" rid="B18">Samuels and Rogerson 1984</xref>).</p><fig id="F2" position="float" orientation="portrait"><label>Figure 2.</label><caption><p><italic><tp:taxon-name><tp:taxon-name-part taxon-name-part-type="genus" reg="Geejayessia">Geejayessia</tp:taxon-name-part><tp:taxon-name-part taxon-name-part-type="species" reg="clavata">clavata</tp:taxon-name-part></tp:taxon-name></italic> sexual state (holotype, <abbrev xmlns:xlink="http://www.w3.org/1999/xlink" xlink:title="Herbarium Mycologicum Academiae Sinicae" id="ABBRID0EI6AE" xlink:type="simple">HMAS</abbrev> 275654): <bold>a–c</bold> Ascomata on natural substrate <bold>d–f</bold> colour of perithecium in water (<bold>d</bold>), 3% <abbrev xmlns:xlink="http://www.w3.org/1999/xlink" xlink:title="potassium hydroxide" id="ABBRID0ES6AE" xlink:type="simple">KOH</abbrev> (<bold>e</bold>) and 100% lactic acid (<bold>f</bold>) <bold>g</bold> median section through perithecium <bold>h–k</bold> Asci with ascospores <bold>l–o</bold> Ascospores. Scale bars: 1 mm (<bold>a–c</bold>); 100 μm (<bold>d–f</bold>); 50 μm (<bold>g</bold>); 10 μm (<bold>h–k</bold>), 5 μm (<bold>l–o</bold>).</p></caption><graphic xmlns:xlink="http://www.w3.org/1999/xlink" xlink:href="mycokeys-42-007-g002.jpg" position="float" orientation="portrait" xlink:type="simple" id="oo_241009.jpg"/></fig><fig id="F3" position="float" orientation="portrait"><label>Figure 3.</label><caption><p><italic><tp:taxon-name><tp:taxon-name-part taxon-name-part-type="genus" reg="Geejayessia">Geejayessia</tp:taxon-name-part><tp:taxon-name-part taxon-name-part-type="species" reg="clavata">clavata</tp:taxon-name-part></tp:taxon-name></italic> asexual state (<abbrev xmlns:xlink="http://www.w3.org/1999/xlink" xlink:title="Herbarium Mycologicum Academiae Sinicae" id="ABBRID0EDBAG" xlink:type="simple">HMAS</abbrev> 248725): <bold>a–c</bold> colony on PDA (<bold>a</bold>) <abbrev xmlns:xlink="http://www.w3.org/1999/xlink" xlink:title="synthetic nutrient-poor agar" id="ABBRID0ELBAG" xlink:type="simple">SNA</abbrev> (<bold>b</bold>) and <abbrev xmlns:xlink="http://www.w3.org/1999/xlink" xlink:title="cornmeal dextrose agar" id="ABBRID0ERBAG" xlink:type="simple">CMD</abbrev> (<bold>c</bold>) <bold>d–j</bold> conidiophores, phialides and/or microconidia on <abbrev xmlns:xlink="http://www.w3.org/1999/xlink" xlink:title="synthetic nutrient-poor agar" id="ABBRID0EZBAG" xlink:type="simple">SNA</abbrev>. Scale bar: 10 μm (<bold>d–j</bold>).</p></caption><graphic xmlns:xlink="http://www.w3.org/1999/xlink" xlink:href="mycokeys-42-007-g003.jpg" position="float" orientation="portrait" xlink:type="simple" id="oo_241010.jpg"/></fig></tp:treatment-sec><tp:treatment-sec><!--Section generated to contain objects referenced in tp:taxon-treatment.--><fig id="F1" position="float" orientation="portrait"><label>Figure 1.</label><caption><p>A Bayesian Inference trees inferred from the combined <abbrev xmlns:xlink="http://www.w3.org/1999/xlink" xlink:title="ATP citrate lyase" id="ABBRID0EKYAE" xlink:type="simple">ACL1</abbrev>, <abbrev xmlns:xlink="http://www.w3.org/1999/xlink" xlink:title="5.8S nuclear ribosomal DNA" id="ABBRID0EOYAE" xlink:type="simple">ITS</abbrev> and <abbrev xmlns:xlink="http://www.w3.org/1999/xlink" xlink:title="RNA polymerase II" id="ABBRID0ESYAE" xlink:type="simple">RPB2</abbrev> sequences. <abbrev xmlns:xlink="http://www.w3.org/1999/xlink" xlink:title="Bayesian inference posterior probability" id="ABBRID0EWYAE" xlink:type="simple">BIPP</abbrev> (left) above 90% and <abbrev xmlns:xlink="http://www.w3.org/1999/xlink" xlink:title="maximum parsimony bootstrap proportion" id="ABBRID0E1YAE" xlink:type="simple">MPBP</abbrev> (right) above 50% are indicated at nodes.</p></caption><graphic xmlns:xlink="http://www.w3.org/1999/xlink" xlink:href="mycokeys-42-007-g001.jpg" position="float" orientation="portrait" xlink:type="simple" id="oo_241008.jpg"/></fig></tp:treatment-sec><ref-list><ref id="B18"><mixed-citation xmlns:xlink="http://www.w3.org/1999/xlink" xlink:type="simple"><person-group><name name-style="western"><surname>Samuels</surname><given-names>GJ</given-names></name><name name-style="western"><surname>Rogerson</surname><given-names>CT</given-names></name></person-group> (<year>1984</year>) <article-title><italic><tp:taxon-name><tp:taxon-name-part taxon-name-part-type="genus">Nectria</tp:taxon-name-part><tp:taxon-name-part taxon-name-part-type="species">atrofusca</tp:taxon-name-part></tp:taxon-name></italic> and its anamorph, <italic><tp:taxon-name><tp:taxon-name-part taxon-name-part-type="genus">Fusarium</tp:taxon-name-part><tp:taxon-name-part taxon-name-part-type="species">staphyleae</tp:taxon-name-part></tp:taxon-name></italic>, a parasite of <italic><tp:taxon-name><tp:taxon-name-part taxon-name-part-type="genus">Staphylea</tp:taxon-name-part><tp:taxon-name-part taxon-name-part-type="species">trifolia</tp:taxon-name-part></tp:taxon-name></italic> in Eastern North America.</article-title><source>Brittonia</source><volume>36</volume>: <fpage>81</fpage>–<lpage>85</lpage>. <ext-link xlink:type="simple" ext-link-type="doi" xlink:href="10.2307/2806300">https://doi.org/10.2307/2806300</ext-link></mixed-citation></ref></ref-list></tp:taxon-treatment>
