# Supplementary material for: Two new species of Geejayessia (Hypocreales) from Asia as evidenced by morphology and multi-gene analyses
Source: MycoKeys. 2018 Nov 6;(42):7–19. doi: 10.3897/mycokeys.42.27664 (PMC6234223; doi:10.3897/mycokeys.42.27664)
Supplement: XML Treatment for Geejayessia sinica [file mycokeys.42.27664-treatment2.xml]

<!DOCTYPE tp:taxon-treatment
  PUBLIC "-//TaxonX//DTD Taxonomic Treatment Publishing DTD v0 20100105//EN" "tax-treatment-NSO.dtd">
<tp:taxon-treatment xmlns:tp="http://www.plazi.org/taxpub"><tp:treatment-meta><kwd-group><label>Taxon classification</label><kwd><named-content xmlns:xlink="http://www.w3.org/1999/xlink" content-type="kingdom">Fungi</named-content></kwd><kwd><named-content xmlns:xlink="http://www.w3.org/1999/xlink" content-type="order">Hypocreales</named-content></kwd><kwd><named-content xmlns:xlink="http://www.w3.org/1999/xlink" content-type="family">Nectriaceae</named-content></kwd></kwd-group><mixed-citation publication-type="journal"><person-group><name><surname>Zeng</surname><given-names>Zhao-Qing</given-names></name><name><surname>Zhuang</surname><given-names>Wen-Ying</given-names></name></person-group><article-title>Two new species of <italic><tp:taxon-name><tp:taxon-name-part taxon-name-part-type="genus" reg="Geejayessia">Geejayessia</tp:taxon-name-part></tp:taxon-name></italic> (<tp:taxon-name><tp:taxon-name-part taxon-name-part-type="order">Hypocreales</tp:taxon-name-part></tp:taxon-name>) from Asia as evidenced by morphology and multi-gene analyses</article-title><source>MycoKeys</source><day>6</day><month>11</month><year>2018</year><volume>2018</volume><issue>42</issue><fpage>7</fpage><lpage>19</lpage><pub-id pub-id-type="doi">10.3897/mycokeys.42.27664</pub-id></mixed-citation></tp:treatment-meta><tp:nomenclature><tp:taxon-name>
              <tp:taxon-name-part taxon-name-part-type="genus" reg="Geejayessia">Geejayessia</tp:taxon-name-part>
              <tp:taxon-name-part taxon-name-part-type="species" reg="sinica">sinica</tp:taxon-name-part>
            </tp:taxon-name><tp:taxon-authority>Z.Q. Zeng &amp; W.Y. Zhuang</tp:taxon-authority><tp:taxon-status xmlns:xlink="http://www.w3.org/1999/xlink" xlink:type="simple">sp. nov.</tp:taxon-status><xref ref-type="fig" rid="F4">Figures 4</xref><xref ref-type="fig" rid="F5">, 5</xref></tp:nomenclature><tp:treatment-sec sec-type="material" id="SECID0EUDAG"><title>Type.</title><p>CHINA, Hubei Province, Shennongjia, <named-content xmlns:xlink="http://www.w3.org/1999/xlink" content-type="dwc:verbatimCoordinates" xlink:type="simple"><named-content content-type="geo-json" specific-use="{&#34;type&#34;:&#34;Point&#34;,&#34;coordinates&#34;:[110.349444,31.488056]}" id="NCID0E4DAG" xlink:type="simple">31°29'17"N, 110°20'58"E</named-content></named-content>, alt. 2800 m, on bark of <italic><tp:taxon-name><tp:taxon-name-part taxon-name-part-type="genus" reg="Buxus">Buxus</tp:taxon-name-part></tp:taxon-name></italic> sp., 15 September 2014, Z.Q. Zeng, H.D. Zheng, W.T. Qin &amp; K. Chen 9606 (holotype: <abbrev xmlns:xlink="http://www.w3.org/1999/xlink" xlink:title="Herbarium Mycologicum Academiae Sinicae" id="ABBRID0EJEAG" xlink:type="simple">HMAS</abbrev> 254520), dried ex-type culture <abbrev xmlns:xlink="http://www.w3.org/1999/xlink" xlink:title="Herbarium Mycologicum Academiae Sinicae" id="ABBRID0ENEAG" xlink:type="simple">HMAS</abbrev> 248726.</p></tp:treatment-sec><tp:treatment-sec sec-type="etymology" id="SECID0EREAG"><title>Etymology.</title><p>Specific epithet refers to the type locality China.</p></tp:treatment-sec><tp:treatment-sec sec-type="description" id="SECID0EWEAG"><title>Description.</title><p>Mycelium not visible around ascomata or on host. Ascomata perithecial, solitary or in groups of 5 to 40, with a basal stroma, pyriform or subglobose to globose, smooth, collapsing laterally when dry, red to bright red with a dark red ostiolar region, turning dark purple red in <abbrev xmlns:xlink="http://www.w3.org/1999/xlink" xlink:title="potassium hydroxide" id="ABBRID0E3EAG" xlink:type="simple">KOH</abbrev> and light yellow in <abbrev xmlns:xlink="http://www.w3.org/1999/xlink" xlink:title="lactic acid" id="ABBRID0EAFAG" xlink:type="simple">LA</abbrev>, 255–343 × 176–314 μm (n = 14). Perithecial wall of a single layer, 18–38 μm thick, of textura prismatica, cells 8–23 × 2–6 μm, walls 1.2–1.5 μm thick. Asci subcylindrical to clavate, with a rounded apex, 6(–8)-spored, 88–123 × 7–10(–12.5) μm. Ascospores ellipsoidal, hyaline or pale brown, smooth or finely warted, bicellular, slightly constricted at septum, obliquely uniseriate, 10–18(–20) × 5–7.5 μm.</p></tp:treatment-sec><tp:treatment-sec sec-type="description" id="SECID0EEFAG"><title>Culture characteristics.</title><p>Colony on PDA 42 mm diam. after 7 d at 25 °C, surface cottony, with whitish aerial mycelium, forming concentric rings, with pale vinaceous pigment produced in medium. Colony on <abbrev xmlns:xlink="http://www.w3.org/1999/xlink" xlink:title="synthetic nutrient-poor agar" id="ABBRID0EKFAG" xlink:type="simple">SNA</abbrev> 26 mm diam. after 7 d at 25 °C, surface slightly velvet, with sparse whitish aerial mycelium. Colony on <abbrev xmlns:xlink="http://www.w3.org/1999/xlink" xlink:title="cornmeal dextrose agar" id="ABBRID0EOFAG" xlink:type="simple">CMD</abbrev> 40 mm diam. after 7 d at 25 °C, surface radial, slightly floccose, with sparse whitish aerial mycelium. Conidiophores with short simple branches. Conidiogenous cells monophialidic, cylindrical, slightly tapering toward the tip, indefinite in length. Macroconidia falcate, with an arcuate tip and a pedicellate foot cell, hyaline, (3–4–)5-septate, 3-septate: 30–53 × 4–5 μm, 4-septate: 50–60 × 4.5–5.2 μm, 5-septate: 53–80 × 4.6–5.3 μm. Microconidia and chlamydospores not observed.</p></tp:treatment-sec><tp:treatment-sec sec-type="notes" id="SECID0ESFAG"><title>Notes.</title><p><italic><tp:taxon-name><tp:taxon-name-part taxon-name-part-type="genus" reg="Geejayessia">Geejayessia</tp:taxon-name-part><tp:taxon-name-part taxon-name-part-type="species" reg="sinica">sinica</tp:taxon-name-part></tp:taxon-name></italic> is phylogenetically related to and morphologically similar to <italic><tp:taxon-name><tp:taxon-name-part taxon-name-part-type="genus" reg="Geejayessia">G.</tp:taxon-name-part><tp:taxon-name-part taxon-name-part-type="species" reg="cicatricum">cicatricum</tp:taxon-name-part></tp:taxon-name></italic> and <italic><tp:taxon-name><tp:taxon-name-part taxon-name-part-type="genus" reg="Geejayessia">G.</tp:taxon-name-part><tp:taxon-name-part taxon-name-part-type="species" reg="desmazieri">desmazieri</tp:taxon-name-part></tp:taxon-name></italic> in perithecial gross morphology, subcylindrical to clavate asci, ellipsoidal to broadly ellipsoidal, uniseptate ascospores, falcate macroconidia (<xref ref-type="bibr" rid="B19">Schroers et al. 2011</xref>). <italic><tp:taxon-name><tp:taxon-name-part taxon-name-part-type="genus" reg="Geejayessia">Geejayessia</tp:taxon-name-part><tp:taxon-name-part taxon-name-part-type="species" reg="cicatricum">cicatricum</tp:taxon-name-part></tp:taxon-name></italic> differs from <italic><tp:taxon-name><tp:taxon-name-part taxon-name-part-type="genus" reg="Geejayessia">G.</tp:taxon-name-part><tp:taxon-name-part taxon-name-part-type="species" reg="sinica">sinica</tp:taxon-name-part></tp:taxon-name></italic> in having smaller perithecia (160–260 × 125–250 μm) and ascospores [(9.5–)11.5–13(–14.5) × (4.5–)5.0–6(–6.5) μm], thinner perithecial wall [(12–)13.5–18(–21) μm thick), shorter asci [(65.5–)73–92.5(–103) μm long), macroconidia with more septa [(2–)5–7(–8)] and slow growth on PDA (15–20 mm diam. after 7 d at 25 °C) (<xref ref-type="bibr" rid="B19">Schroers et al. 2011</xref>). <italic><tp:taxon-name><tp:taxon-name-part taxon-name-part-type="genus" reg="Geejayessia">Geejayessia</tp:taxon-name-part><tp:taxon-name-part taxon-name-part-type="species" reg="desmazieri">desmazieri</tp:taxon-name-part></tp:taxon-name></italic> is distinguished by shorter asci [(75.5–)85(–100) μm long], smaller ascospores [(9.5–)11–12.5(–15) × (4.5–)5.5–6(–7) μm] and slow growth on PDA (20 mm diam. after 7 d at 25 °C) (<xref ref-type="bibr" rid="B19">Schroers et al. 2011</xref>). The <abbrev xmlns:xlink="http://www.w3.org/1999/xlink" xlink:title="5.8S nuclear ribosomal DNA" id="ABBRID0EGIAG" xlink:type="simple">ITS</abbrev> sequence of <italic><tp:taxon-name><tp:taxon-name-part taxon-name-part-type="genus" reg="Geejayessia">G.</tp:taxon-name-part><tp:taxon-name-part taxon-name-part-type="species" reg="sinica">sinica</tp:taxon-name-part></tp:taxon-name></italic> differs from that of the other two species by 29 bp and 29 bp divergences in total length of 521 bp. The protein-encoding gene sequences of <italic><tp:taxon-name><tp:taxon-name-part taxon-name-part-type="genus" reg="Geejayessia">G.</tp:taxon-name-part><tp:taxon-name-part taxon-name-part-type="species" reg="sinica">sinica</tp:taxon-name-part></tp:taxon-name></italic> differ from those of <italic><tp:taxon-name><tp:taxon-name-part taxon-name-part-type="genus" reg="Geejayessia">G.</tp:taxon-name-part><tp:taxon-name-part taxon-name-part-type="species" reg="cicatricum">cicatricum</tp:taxon-name-part></tp:taxon-name></italic> (<italic><tp:taxon-name><tp:taxon-name-part taxon-name-part-type="genus" reg="Geejayessia">G.</tp:taxon-name-part><tp:taxon-name-part taxon-name-part-type="species" reg="desmazieri">desmazieri</tp:taxon-name-part></tp:taxon-name></italic>) by 59 (66) bp differences of 815 bp long <abbrev xmlns:xlink="http://www.w3.org/1999/xlink" xlink:title="ATP citrate lyase" id="ABBRID0EWJAG" xlink:type="simple">ACL1</abbrev> fragment and 34 (35) bp differences of the 672 bp long <abbrev xmlns:xlink="http://www.w3.org/1999/xlink" xlink:title="RNA polymerase II" id="ABBRID0E1JAG" xlink:type="simple">RPB2</abbrev> region.</p><fig id="F4" position="float" orientation="portrait"><label>Figure 4.</label><caption><p><italic><tp:taxon-name><tp:taxon-name-part taxon-name-part-type="genus" reg="Geejayessia">Geejayessia</tp:taxon-name-part><tp:taxon-name-part taxon-name-part-type="species" reg="sinica">sinica</tp:taxon-name-part></tp:taxon-name></italic> sexual state (holotype, <abbrev xmlns:xlink="http://www.w3.org/1999/xlink" xlink:title="Herbarium Mycologicum Academiae Sinicae" id="ABBRID0ERKAG" xlink:type="simple">HMAS</abbrev> 254520): <bold>a–c</bold> ascomata on natural substrate <bold>d–f</bold> colour of perithecium in water (<bold>d</bold>), 3% <abbrev xmlns:xlink="http://www.w3.org/1999/xlink" xlink:title="potassium hydroxide" id="ABBRID0E2KAG" xlink:type="simple">KOH</abbrev> (<bold>e</bold>) and 100% lactic acid (<bold>f</bold>) <bold>g</bold> median section through perithecium <bold>h–j</bold> asci with ascospores <bold>k–m</bold> ascospores. Scale bars: 1 mm (<bold>a–c</bold>); 100 μm (<bold>d–f</bold>); 50 μm (<bold>g</bold>); 10 μm (<bold>h–m</bold>).</p></caption><graphic xmlns:xlink="http://www.w3.org/1999/xlink" xlink:href="mycokeys-42-007-g004.jpg" position="float" orientation="portrait" xlink:type="simple" id="oo_241011.jpg"/></fig><fig id="F5" position="float" orientation="portrait"><label>Figure 5.</label><caption><p><italic><tp:taxon-name><tp:taxon-name-part taxon-name-part-type="genus" reg="Geejayessia">Geejayessia</tp:taxon-name-part><tp:taxon-name-part taxon-name-part-type="species" reg="sinica">sinica</tp:taxon-name-part></tp:taxon-name></italic> asexual state (<abbrev xmlns:xlink="http://www.w3.org/1999/xlink" xlink:title="Herbarium Mycologicum Academiae Sinicae" id="ABBRID0EJMAG" xlink:type="simple">HMAS</abbrev> 248726): <bold>a–c</bold> colony on PDA (<bold>a</bold>), <abbrev xmlns:xlink="http://www.w3.org/1999/xlink" xlink:title="synthetic nutrient-poor agar" id="ABBRID0ERMAG" xlink:type="simple">SNA</abbrev> (<bold>b</bold>) and <abbrev xmlns:xlink="http://www.w3.org/1999/xlink" xlink:title="cornmeal dextrose agar" id="ABBRID0EXMAG" xlink:type="simple">CMD</abbrev> (<bold>c</bold>) <bold>d</bold> conidiophores, conidiogenous cells and macroconidia on <abbrev xmlns:xlink="http://www.w3.org/1999/xlink" xlink:title="synthetic nutrient-poor agar" id="ABBRID0E6MAG" xlink:type="simple">SNA</abbrev><bold>e–l</bold> Macroconidia on <abbrev xmlns:xlink="http://www.w3.org/1999/xlink" xlink:title="synthetic nutrient-poor agar" id="ABBRID0EFNAG" xlink:type="simple">SNA</abbrev>. Scale bars: 50 μm (<bold>d–h</bold>); 10 μm (<bold>i–l</bold>).</p></caption><graphic xmlns:xlink="http://www.w3.org/1999/xlink" xlink:href="mycokeys-42-007-g005.jpg" position="float" orientation="portrait" xlink:type="simple" id="oo_241012.jpg"/></fig></tp:treatment-sec><ref-list><ref id="B19"><mixed-citation xmlns:xlink="http://www.w3.org/1999/xlink" xlink:type="simple"><person-group><name name-style="western"><surname>Schroers</surname><given-names>HJ</given-names></name><name name-style="western"><surname>Gräfenhan</surname><given-names>T</given-names></name><name name-style="western"><surname>Nirenberg</surname><given-names>HI</given-names></name><name name-style="western"><surname>Seifert</surname><given-names>KA</given-names></name></person-group> (<year>2011</year>) <article-title>A revision of <italic><tp:taxon-name><tp:taxon-name-part taxon-name-part-type="genus">Cyanonectria</tp:taxon-name-part></tp:taxon-name></italic> and <italic><tp:taxon-name><tp:taxon-name-part taxon-name-part-type="genus">Geejayessia</tp:taxon-name-part></tp:taxon-name></italic> gen. nov., and related species with <italic><tp:taxon-name><tp:taxon-name-part taxon-name-part-type="genus">Fusarium</tp:taxon-name-part></tp:taxon-name></italic>-like anamorphs.</article-title><source>Studies in Mycology</source><volume>68</volume>: <fpage>115</fpage>–<lpage>138</lpage>. <ext-link xlink:type="simple" ext-link-type="doi" xlink:href="10.3114/sim.2011.68.05">https://doi.org/10.3114/sim.2011.68.05</ext-link></mixed-citation></ref></ref-list></tp:taxon-treatment>
